# Supplementary material for: Time-dependent predictors of loss to follow-up in HIV care in low-resource settings: A competing risks approach
Source: PLoS One. 2025 Jul 24;20(7):e0329132. doi: 10.1371/journal.pone.0329132 (PMC12289015; doi:10.1371/journal.pone.0329132)
Supplement: S1 File — S1 Table. Univariate CHR and SHR analyses to identify predictors of LTFU among HIV-positive adults in Ethiopia (2019–2024). Legends: Abbreviations: CHR = cause-specific hazard ratio, SHR = subdistribution hazard ratio, CI = confidence interval, LTFU = loss to follow-up, Ref = reference, TPT = TB prevention therapy, TO = transfer out, WHO = World Health Organization. S2 Table. Fine and Gray SHR models stratified by follow-up period to assess time-varying effects on LTFU risk among HIV-positive adults, Ethiopia (2019–2024). Legends: Abbreviations: aSHR = Adjusted Sub-distribution Hazard Ratio, CI = Confidence interval, LTFU = Loss to Follow-Up, Ref = Reference, TPT = TB prevention Therapy; TO = Transfer Out, WHO = World Health Organization, * = P-value < 0.05, ** = P-value <0.01, *** = P-value <0.001. S3 Data. dta: De-identified dataset used for analysis. (ZIP) [file pone.0329132.s001.zip]

Archive with 4 entries (3 files):
- Supporting Information file/
- Supporting Information file/S1 Table.docx
- Supporting Information file/S2 Table.docx
- Supporting Information file/S3 Data.dta
